# Supplementary material for: Bioturbation in the hadal zone
Source: Nat Commun. 2025 Feb 18;16:1401. doi: 10.1038/s41467-025-56627-x (PMC11836284; doi:10.1038/s41467-025-56627-x)
Supplement: Supplementary file 9 — Source Data [file 41467_2025_56627_MOESM9_ESM.xlsx]

## Sheet: Figure 5
WR	bed	facies	p2density	p3density	Infp2depth	Infp3depth	nereites	rosellichnid	pilichnus	gyrolithes	C	N	S	basin	section	site
2	1	F1	0	12	0	36	0	0	0	0				Southern	expanded	81
2	2	F1	100	2	62	5	7.24	10.86	0	0	1.27	0.2	0.248	Southern	expanded	81
2	3	F1	100	0	37	0	0	10.05	0	0	1.3	0.19	0.179	Southern	expanded	81
3	2	F1	100	3	334	290	0	11.24	0.58	0	0.96	0.15	0.117	Southern	expanded	81
4	1	F1	100	100	530	155	0	9.27	0.69	0	1.36	0.17	0.392	Southern	expanded	81
4	2	F1	0	10	200	440	0	0	0.7	0	1.48	0.21	0.564	Southern	expanded	81
6	2	F1	0	10	0	375	0	0	0.69	0	1.15	0.15	0.23	Southern	condensed	82
7 and 8	1 and 2	F1 and F2	100	100	293	143	5.94	10.995	0.4	0.92	0.59	0.09	0.1687	Southern	condensed	82
8	1	F1	0	10	0	219	0	0	0	0	1.31	0.21	0.209	Southern	condensed	82
9 and 10	1 and 1	F1	100	8	149	100	0	10.415	1.08	0	1.045	0.16	0.0945	Southern	condensed	82
9	2	F1	100	15	182	182	0	9.74	1.1	0	1.27	0.21	0.121	Southern	condensed	82
16	1	F1	100	10	550		0	7.14	0.67	1.01	1.09	0.17	0.22	Central	expanded	83
17	1	F1	100	15	260		0	9.88	0.89	1.13	1.36	0.2	0.154	Central	expanded	83
34	1	F1	100	5	140	76	0	6.9	0.84	1.38	1.37	0.21	0.352	Central	condensed	89
34	2	F1	0	10	0	40	0	0	0	0	1.31	0.17	0.293	Central	condensed	89
34	3	F1	100	10	632	496	0	9.96	0	0	1.23	0.19	0.386	Central	condensed	89
35 and 36	1 and 2	F1	100	20	285	285	5.71	10.44	0.9	0	0.74	0.13	0.246	Central	condensed	89
35	2	F1	100	20	120	110	5.14	0	0.92	0	1.35	0.2	0.35	Central	condensed	89
36	1	F1	100	5	220		5.45	7.97	0	0.68	0.94	0.14	0.385	Central	condensed	89
27	1	F1	100	15	110	40	6.31	7.92	0.63	0.73	1.4	0.19	0.507	Northern	condensed	85
27 and 26	2 and 1	F1	100	0	613		6.73	7.48	0	0	1.365	0.215	0.34	Northern	condensed	85
24	1	F1	100	5	48	10	0	7.57	0	1	0.91	0.14	0.19	Northern	expanded	84
23 and 24	1and 2	F1	0	10	0	417	0	0	0	0	1.52	0.25	0.222	Northern	expanded	84
Column explanation:
WR	Whole-round section number
bed	Bed number in a whole-round section, from bottom to top
facies	Sedimentary facies
p2density	Colonization phase 2 trace density (%)
p3density	Colonization phase 3 trace density (%)
Infp2depth	Inferred colonization phase 2 burrowing depth (cm)
Infp3depth	Inferred colonization phase 3 burrowing depth (cm)
nereites	Mean width of Nereites burrows, mantle + core (mm)
rosellichnid	Mean width of Rosellichnid burrows (mm)
pilichnus	Mean width of Pilichnus tubes (mm)
gyrolithes	Mean width of Gyrolithes tubes (mm)
C	Total carbon content (%)
N	Total nitrogen content (%)
S	Total sulfur content (%)
basin	Trench basin
section	Depositional section
site	Site number
Empty cell = value not determined; value not determinable in the case of Infp3depth

## Sheet: Fig 5f
Core ID	Sample top (mbsf)	Sample bottom (mbsf)	TC (%)	Basin	Data source
M0081D	0.3	0.32	1.21	South	IODP Exp 386
M0081D	2.235	2.255	1.98	South	IODP Exp 386
M0081D	3.74	3.76	2.01	South	IODP Exp 386
M0081D	5.75	5.77	1.25	South	IODP Exp 386
M0081D	7.76	7.78	2.08	South	IODP Exp 386
M0081D	9.775	9.795	0.91	South	IODP Exp 386
M0081D	11.785	11.805	1.12	South	IODP Exp 386
M0081D	13.8	13.82	1.72	South	IODP Exp 386
M0081D	15.9	15.92	1.84	South	IODP Exp 386
M0081D	17.915	17.935	1.95	South	IODP Exp 386
M0081D	20.015	20.035	1.35	South	IODP Exp 386
M0081D	22.135	22.155	2.3	South	IODP Exp 386
M0081D	24.22	24.24	1.36	South	IODP Exp 386
M0081D	26.325	26.345	1.3	South	IODP Exp 386
M0081D	28.34	28.36	2.29	South	IODP Exp 386
M0081D	30.36	30.38	1.17	South	IODP Exp 386
M0081D	32.37	32.39	2.09	South	IODP Exp 386
M0081D	34.355	34.375	1.12	South	IODP Exp 386
M0081F	0.91	0.92	1.54	South	IODP Exp 386
M0081F	2.92	2.94	1.6	South	IODP Exp 386
M0081F	4.95	4.97	2.17	South	IODP Exp 386
M0081F	6.28	6.3	1.36	South	IODP Exp 386
M0081F	8.985	9.005	1.82	South	IODP Exp 386
M0081F	10.995	11.015	0.8	South	IODP Exp 386
M0081F	13.015	13.035	1.07	South	IODP Exp 386
M0081F	15.03	15.05	2.27	South	IODP Exp 386
M0081F	17.1	17.12	2.13	South	IODP Exp 386
M0081F	19.19	19.21	2.88	South	IODP Exp 386
M0081F	21.295	21.315	1.48	South	IODP Exp 386
M0081F	23.395	23.415	2.49	South	IODP Exp 386
M0081F	25.58	25.6	1.43	South	IODP Exp 386
M0081F	27.725	27.745	1.37	South	IODP Exp 386
M0081F	29.84	29.86	1.56	South	IODP Exp 386
M0081F	32.025	32.045	2.02	South	IODP Exp 386
M0081F	34.125	34.145	1.25	South	IODP Exp 386
M0081F	36.005	36.025	2.02	South	IODP Exp 386
M0082C	0.2	0.22	1.95	South	IODP Exp 386
M0082D	0.9	0.92	1.68	South	IODP Exp 386
M0082D	2.965	2.985	1.52	South	IODP Exp 386
M0082D	4.99	5.01	1.07	South	IODP Exp 386
M0082D	7	7.02	1.28	South	IODP Exp 386
M0082D	9.02	9.04	2.14	South	IODP Exp 386
M0082D	11.065	11.085	1.24	South	IODP Exp 386
M0082D	12.905	12.925	0.61	South	IODP Exp 386
M0082D	14.955	14.975	2.55	South	IODP Exp 386
M0082D	17.04	17.06	2.05	South	IODP Exp 386
M0082D	19.31	19.33	1.18	South	IODP Exp 386
M0082D	21.39	21.41	1.24	South	IODP Exp 386
M0082D	23.465	23.485	1.1	South	IODP Exp 386
M0082D	25.555	25.575	1.29	South	IODP Exp 386
M0082D	27.7	27.72	1.38	South	IODP Exp 386
M0082D	29.87	29.89	0.91	South	IODP Exp 386
M0082D	32.015	32.035	1.03	South	IODP Exp 386
M0082D	34.125	34.145	1.33	South	IODP Exp 386
M0082D	36.185	36.205	1.32	South	IODP Exp 386
M0083F	0.52	0.54	1.31	Central	IODP Exp 386
M0083F	2.7	2.72	1.27	Central	IODP Exp 386
M0083F	4.715	4.735	1.39	Central	IODP Exp 386
M0083F	6.725	6.745	1.34	Central	IODP Exp 386
M0083F	8.725	8.745	1.34	Central	IODP Exp 386
M0083F	10.765	10.785	1.12	Central	IODP Exp 386
M0083F	12.78	12.8	0.87	Central	IODP Exp 386
M0083F	14.79	14.81	0.86	Central	IODP Exp 386
M0083F	16.82	16.84	0.72	Central	IODP Exp 386
M0083F	18.855	18.875	1.07	Central	IODP Exp 386
M0083F	20.955	20.975	1.51	Central	IODP Exp 386
M0083F	23.14	23.16	1.34	Central	IODP Exp 386
M0083F	25.33	25.35	1.75	Central	IODP Exp 386
M0083F	27.46	27.48	0.56	Central	IODP Exp 386
M0083F	29.565	29.585	1.14	Central	IODP Exp 386
M0083F	31.66	31.68	1.32	Central	IODP Exp 386
M0083F	33.78	33.8	1.49	Central	IODP Exp 386
M0083F	35.895	35.915	1.13	Central	IODP Exp 386
M0089D	0.9	0.92	0.99	Central	IODP Exp 386
M0089D	2.915	2.935	0.77	Central	IODP Exp 386
M0089D	4.635	4.655	0.57	Central	IODP Exp 386
M0089D	6.95	6.97	1.45	Central	IODP Exp 386
M0089D	8.95	8.97	1.28	Central	IODP Exp 386
M0089D	10.99	11.01	1.02	Central	IODP Exp 386
M0089D	13.02	13.04	1.22	Central	IODP Exp 386
M0089D	15.075	15.095	1.13	Central	IODP Exp 386
M0089D	17.175	17.195	1.16	Central	IODP Exp 386
M0089D	19.275	19.295	1.2	Central	IODP Exp 386
M0089D	21.395	21.415	1.02	Central	IODP Exp 386
M0089D	23.545	23.565	1.38	Central	IODP Exp 386
M0089D	25.655	25.675	1.28	Central	IODP Exp 386
M0089D	27.85	27.87	1.17	Central	IODP Exp 386
M0089D	29.965	29.985	1.22	Central	IODP Exp 386
M0089D	32.145	32.165	1.12	Central	IODP Exp 386
M0089D	34.31	34.33	1.04	Central	IODP Exp 386
M0089D	36.36	36.38	1.01	Central	IODP Exp 386
M0084F	0.78	0.8	1.31	North	IODP Exp 386
M0084F	2.085	2.105	1.23	North	IODP Exp 386
M0084F	4.325	4.345	1.25	North	IODP Exp 386
M0084F	6.345	6.365	1.41	North	IODP Exp 386
M0084F	8.41	8.43	1.57	North	IODP Exp 386
M0084F	10.53	10.55	1.45	North	IODP Exp 386
M0084F	12.705	12.725	1.41	North	IODP Exp 386
M0084F	14.745	14.765	1.2	North	IODP Exp 386
M0084F	16.765	16.785	0.97	North	IODP Exp 386
M0084F	18.235	18.255	0.88	North	IODP Exp 386
M0084F	20.845	20.865	0.91	North	IODP Exp 386
M0084F	22.935	22.955	1.34	North	IODP Exp 386
M0084F	24.98	25	1.35	North	IODP Exp 386
M0084F	27.145	27.165	1.56	North	IODP Exp 386
M0084F	29.165	29.185	1.67	North	IODP Exp 386
M0084F	31.27	31.29	1.61	North	IODP Exp 386
M0084F	34.89	34.91	1.24	North	IODP Exp 386
M0084F	36.92	36.94	1.97	North	IODP Exp 386
M0085D	0.9	0.92	1.27	North	IODP Exp 386
M0085D	2.625	2.645	1.32	North	IODP Exp 386
M0085D	4.935	4.955	1.31	North	IODP Exp 386
M0085D	6.945	6.965	1.23	North	IODP Exp 386
M0085D	8.96	8.98	1.37	North	IODP Exp 386
M0085D	10.97	10.99	1.39	North	IODP Exp 386
M0085D	12.985	13.005	1.3	North	IODP Exp 386
M0085D	15.005	15.025	1.54	North	IODP Exp 386
M0085D	17.005	17.025	1.18	North	IODP Exp 386
M0085D	19.035	19.055	1.18	North	IODP Exp 386
M0085D	21.04	21.06	1.26	North	IODP Exp 386
M0085D	23.055	23.075	1.06	North	IODP Exp 386
M0085D	25.075	25.095	1.22	North	IODP Exp 386
M0085D	27.09	27.11	1.24	North	IODP Exp 386
M0085D	29.115	29.135	1.54	North	IODP Exp 386
M0085D	31.13	31.15	0.89	North	IODP Exp 386
M0085D	33.15	33.17	0.43	North	IODP Exp 386
M0081D	4.485	4.505	1.27	South	Virtasalo and Hovikoski, 2024
M0081D	4.405	4.425	1.3	South	Virtasalo and Hovikoski, 2024
M0081D	8.46	8.48	0.96	South	Virtasalo and Hovikoski, 2024
M0081D	4.355	4.375	1.36	South	Virtasalo and Hovikoski, 2024
M0081F	6.61	6.63	1.48	South	Virtasalo and Hovikoski, 2024
M0082C	0.49	0.51	1.15	South	Virtasalo and Hovikoski, 2024
M0082D	1.845	1.865	0.93	South	Virtasalo and Hovikoski, 2024
M0082D	2.305	2.325	1.31	South	Virtasalo and Hovikoski, 2024
M0082D	2.105	2.125	0.25	South	Virtasalo and Hovikoski, 2024
M0082D	3.97	3.99	1.22	South	Virtasalo and Hovikoski, 2024
M0082D	3.87	3.89	1.27	South	Virtasalo and Hovikoski, 2024
M0082D	4.22	4.24	0.87	South	Virtasalo and Hovikoski, 2024
M0083F	9.34	9.36	1.09	Central	Virtasalo and Hovikoski, 2024
M0083F	15.455	15.475	1.36	Central	Virtasalo and Hovikoski, 2024
M0089D	2.455	2.475	1.37	Central	Virtasalo and Hovikoski, 2024
M0089D	2.355	2.375	1.31	Central	Virtasalo and Hovikoski, 2024
M0089D	2.105	2.125	1.23	Central	Virtasalo and Hovikoski, 2024
M0089D	4.125	4.145	1.35	Central	Virtasalo and Hovikoski, 2024
M0089D	4.475	4.495	0.94	Central	Virtasalo and Hovikoski, 2024
M0089D	4.375	4.395	0.74	Central	Virtasalo and Hovikoski, 2024
M0085D	2.395	2.415	1.4	North	Virtasalo and Hovikoski, 2024
M0085D	2.795	2.815	1.33	North	Virtasalo and Hovikoski, 2024
M0085D	2.945	2.965	1.4	North	Virtasalo and Hovikoski, 2024
Column explanation:
Core ID	Core identifier
Sample top	Sample curated top depth (mbsf)
Sample bottom	Sample curated bottom depth (mbsf)
TC	Total carbon content (%)
Basin	Trench basin
Data source	Source where data published
